# Supplementary material for: Design, Synthesis and Evaluation of Fused Bicyclo[2.2.2]octene as a Potential Core Scaffold for the Non-Covalent Inhibitors of SARS-CoV-2 3CLpro Main Protease
Source: Pharmaceuticals (Basel). 2022 Apr 27;15(5):539. doi: 10.3390/ph15050539 (PMC9145702; doi:10.3390/ph15050539)
Supplement: Supplementary file 1 [file pharmaceuticals-15-00539-s001.zip]

Archive with 1 entries (1 files):
- pharmaceuticals-1693107-supplementary.pdf
